# Supplementary material for: Do Surface Charges on Polymeric Filters and Airborne Particles Control the Removal of Nanoscale Aerosols by Polymeric Facial Masks?
Source: Toxics. 2023 Dec 19;12(1):3. doi: 10.3390/toxics12010003 (PMC10821015; doi:10.3390/toxics12010003)
Supplement: Supplementary file 1 [file toxics-12-00003-s001.zip]

Archive with 1 entries (1 files):
- toxics-2718148-supplementary.pdf
